# Supplementary material for: Effect of an Acute Insect Preload vs. an Almond Preload on Energy Intake, Subjective Food Consumption and Intestinal Health in Healthy Young Adults
Source: Nutrients. 2022 Mar 31;14(7):1463. doi: 10.3390/nu14071463 (PMC9002463; doi:10.3390/nu14071463)
Supplement: Supplementary file 1 [file nutrients-14-01463-s001.zip]

Archive with 1 entries (1 files):
- nutrients-1649306-supplementary.pdf
